# Supplementary material for: LncRNA OIP5-AS1 promotes the malignancy of pancreatic ductal adenocarcinoma via regulating miR-429/FOXD1/ERK pathway
Source: Cancer Cell Int. 2020 Jul 9;20:296. doi: 10.1186/s12935-020-01366-w (PMC7346488; doi:10.1186/s12935-020-01366-w)
Supplement: Supplementary file 4 — Additional file 4: Table S1. Data of 62 miRNAs potentially bind with OIP5-AS1, from starBase 3.0. [file 12935_2020_1366_MOESM4_ESM.xlsx]

## Sheet: Sheet1
miRNAs	fold change
hsa-miR-342-3p	1.525	1.723
hsa-miR-181a-5p	0.422	0.246
hsa-miR-181b-5p	1.011	0.361
hsa-miR-199a-3p	0.431	0.931
hsa-miR-199b-3p	0.558	0.388
hsa-miR-3129-5p	1.456	0.825
hsa-miR-511-3p	0.973	1.395
hsa-miR-653-5p	0.891	1.024
hsa-miR-708-5p	1.411	0.721
hsa-miR-28-5p	0.891	0.782
hsa-miR-545-3p	0.392	1.767
hsa-miR-7-5p	0.977	1.133
hsa-miR-218-5p	1.485	2.04
hsa-miR-6807-3p	1.064	1.901
hsa-miR-217	1.398	1.676
hsa-miR-142-5p	1.721	1.821
hsa-miR-340-5p	1.891	1.422
hsa-miR-323b-3p	1.872	1.071
hsa-miR-30b-5p	1.755	1.107
hsa-miR-543	0.525	1.168
hsa-miR-30c-5p	0.967	1.236
hsa-miR-30a-5p	1.214	1.033
hsa-miR-338-3p	1.462	1.77
hsa-miR-22-3p	1.389	0.994
hsa-miR-552-5p	1.072	0.908
hsa-miR-141-3p	1.621	0.899
hsa-miR-25-3p	1.029	1.333
hsa-miR-32-5p	0.915	0.821
hsa-miR-155-5p	1.671	0.223
hsa-miR-2355-5p	0.792	0.508
hsa-miR-320a	2.112	1.294
hsa-miR-320b	1.881	0.978
hsa-miR-320c	0.874	0.895
hsa-miR-380-3p	1.507	1.424
hsa-miR-522-3p	0.908	1.433
hsa-miR-224-3p	1.127	1.026
hsa-miR-934	0.973	1.115
hsa-miR-577	0.859	1.274
hsa-miR-452-5p	1.235	0.897
hsa-miR-200c-3p	1.167	1.341
hsa-miR-429	2.121	2.824
hsa-miR-378a-3p	1.752	1.492
hsa-miR-378d	1.005	0.862
hsa-miR-485-3p	0.945	0.689
hsa-miR-539-3p	0.919	1.124
hsa-miR-154-3p	1.198	1.311
hsa-miR-374b-5p	1.127	0.982
hsa-miR-337-3p	1.719	1.103
hsa-miR-421	1.412	0.895
hsa-miR-135b-5p	0.924	0.972
hsa-miR-137	1.328	1.489
hsa-miR-3200-3p	0.852	0.727
hsa-miR-186-5p	0.968	1.182
hsa-miR-29b-3p	1.552	2.181
hsa-miR-29a-3p	1.724	1.002
hsa-miR-126-5p	1.079	1.024
hsa-miR-579-3p	1.117	0.939
hsa-miR-664b-3p	1.083	1.157
hsa-miR-376b-3p	1.078	1.182
hsa-miR-376a-3p	0.913	0.683
hsa-miR-2682-5p	1.034	1.221
hsa-miR-153-3p	1.795	1.432
