# Supplementary material for: LncRNA OIP5-AS1 promotes the malignancy of pancreatic ductal adenocarcinoma via regulating miR-429/FOXD1/ERK pathway
Source: Cancer Cell Int. 2020 Jul 9;20:296. doi: 10.1186/s12935-020-01366-w (PMC7346488; doi:10.1186/s12935-020-01366-w)
Supplement: Supplementary file 5 — Additional file 5: Table S2. Potential targets of miR-429 were predicted by starBase 3.0. [file 12935_2020_1366_MOESM5_ESM.xlsx]

## Sheet: Sheet1
Potential targets of miR-429
EPS15
PLPP3
CNN3
ZNF697
CTSK
CREG1
GLUL
SLC41A1
CLIC4
PDE4B
RAP1A
KLHL20
TOR1AIP1
LAMC1
RGL1
TROVE2
CAMSAP2
IL24
GALNT2
GDI2
PIP4K2A
JCAD
ZCCHC24
WAPL
MYOF
NOC3L
RAB11FIP2
BNIP3
MCM10
RAB18
ZEB1
UBE2D1
ARID5B
PTEN
HECTD2
KIF11
SLF2
WBP1L
SHOC2
FAM160B1
DENND5A
HPS5
FADS1
AHNAK
B4GAT1
PICALM
RDX
ETS1
SERPINH1
YAP1
PHLDB1
SLC2A3
ABCC9
DENND5B
SLC38A2
ATF7
OSBPL8
CDK17
IKBIP
CORO1C
GPN3
MED13L
CLIP1
ADIPOR2
RIMKLB
CDKN1B
APOLD1
EIF4B
TBK1
RAP1B
TBC1D15
ELK3
WASHC4
ATP2A2
LATS2
USP12
STARD13
SPART
LCP1
FBXL3
KDELC1
COL4A1
RFC3
MBNL2
CFL2
SEC23A
NIN
FERMT2
PPP2R5E
SGPP1
ACTN1
BRMS1L
FRMD6
ARID4A
CHURC1
EIF2S1
PCNX1
FLVCR2
SECISBP2L
GNB5
NEDD4
RFX7
MEX3B
GREM1
BLOC1S6
SYNM
ADCY9
SHCBP1
CDH11
ST3GAL2
RNF166
CNEP1R1
CHD9
ARL2BP
ATMIN
MAP1LC3B
HS3ST3A1
PMP22
CRLF3
PIP4K2B
PPP1R9B
MMD
SMURF2
TIMP2
NPTX1
RABEP1
MPRIP
CDK5R1
GOSR2
ITGB3
SMG8
PRKAR1A
NPC1
CDH2
MEX3C
KDSR
C18orf54
MALT1
ZNF532
KANK2
EID2B
SYDE1
KCTD15
YWHAQ
FEZ2
PRKD3
CDC42EP3
MCFD2
RTN4
CCT4
C2orf42
DARS
ZEB2
RND3
ARL5A
FIGN
WIPF1
TFPI
FN1
GREB1
NRBP1
CRIM1
EPAS1
PAPOLG
MAP4K4
LIMS1
ACTR3
KYNU
EPC2
RIF1
MAP3K20
PLCL1
SPATS2L
STRADB
CCNYL1
ARPC2
CAB39
ACKR3
COPS8
ELMO2
CDS2
MAPRE1
FAM83D
PLCG1
STK4
NCOA3
HSPA13
NRIP1
ADAMTS1
SYNJ1
USP25
ATP6V1E1
PPM1F
RBFOX2
CCDC117
HMOX1
RBSN
DYNC1LI1
CLASP2
RHOA
IP6K1
WDR82
DENND6A
LRIG1
CLDND1
DCBLD2
TOMM70
FSTL1
AMOTL2
SSR3
GNB4
BCL6
ITPR1
TMEM43
CRTAP
SLMAP
TMEM45A
GTF2E1
NCK1
MBNL1
SCHIP1
FNDC3B
FXR1
NAP1L5
DDX60
GPM6A
CFAP97
KLHL5
SRP72
SEPT11
PKD2
PCDH10
CPE
WWC2
IL6ST
TRIM23
FOXD1
LHFPL2
LYSMD3
ARRDC3
CHD1
PJA2
NREP
MCC
LOX
CEP120
FBN2
HSPA9
NR3C1
FAM114A2
FBXW11
DUSP1
TRIP13
ICE1
TRIO
BASP1
OSMR
MAP1B
SCAMP1
PAM
PHAX
SEC24A
TXNDC15
TGFBI
PAIP2
NPM1
NUP153
KIF13A
DEK
ELOVL5
RAB23
MMS22L
OSTM1
WASF1
FYN
SERINC1
CITED2
E2F3
UHRF1BP1
SRF
CENPQ
PTP4A1
MARCKS
TNFAIP3
IGF2R
QKI
C6orf120
JAZF1
DPY19L1
GLI3
YWHAG
SLC35B4
GPR146
FSCN1
SNX10
EPDR1
PTPN12
PHTF2
CDK14
CASD1
BCAP29
DNAJB9
TES
CALU
CALD1
DNAJB6
DLC1
EGR3
RNF122
HAS2
ATAD2
ASAP1
ARHGEF10
ERI1
SLC39A14
RBPMS
TACC1
ZFHX4
PKIA
ZBTB10
SDC2
MPDZ
PSIP1
FAM219A
TLN1
RNF38
KLF9
ROR2
TMEM245
RAPGEF1
SETX
RECK
S1PR3
PALM2-AKAP2
AKAP2
UGCG
PBX3
LRRC8A
GPR107
NCS1
NAP1L2
SMARCA1
RAP2C
ATP11C
IDS
MSN
PLS3
RTL8C
FHL1
